# Supplementary material for: Potential Morbidity Reduction for Lung Stereotactic Body Radiation Therapy Using Respiratory Gating
Source: Cancers (Basel). 2021 Oct 12;13(20):5092. doi: 10.3390/cancers13205092 (PMC8533802; doi:10.3390/cancers13205092)
Supplement: Supplementary file 1 [file cancers-13-05092-s001.zip]

Archive with 1 entries (1 files):
- cancers-1396969-supplementary.pdf
